# Supplementary material for: Conditional Loss of the Exocyst Component Exoc5 in Retinal Pigment Epithelium (RPE) Results in RPE Dysfunction, Photoreceptor Cell Degeneration, and Decreased Visual Function
Source: Int J Mol Sci. 2021 May 11;22(10):5083. doi: 10.3390/ijms22105083 (PMC8151988; doi:10.3390/ijms22105083)
Supplement: Supplementary file 1 [file ijms-22-05083-s001.zip]

Archive with 1 entries (1 files):
- ijms-1192444-supplementary.pdf
